# Supplementary material for: Optimising Time-Frequency Distributions: A Surface Metrology Approach
Source: Sensors (Basel). 2023 Jun 21;23(13):5804. doi: 10.3390/s23135804 (PMC10346397; doi:10.3390/s23135804)
Supplement: Supplementary file 1 [file sensors-23-05804-s001.zip]

Archive with 8 entries (8 files):
- deEngineS.m
- license.txt
- makeAFv2.m
- makeMTEKv2.m
- makeWindow.m
- objectFun_cpu.m
- optimTFR_cpu.m
- testSignals.mat
